# Supplementary material for: Improved liver function in patients with cirrhosis due to chronic hepatitis C virus who achieve sustained virologic response is not accompanied by increased liver volume
Source: PLoS One. 2020 Apr 20;15(4):e0231836. doi: 10.1371/journal.pone.0231836 (PMC7170262; doi:10.1371/journal.pone.0231836)
Supplement: S1 Data — (CSV) [file pone.0231836.s001.csv]

sex	age	alcohol	DM	hight	weight	cirrhosis	rejimenn	ALB_pre	ALB_12	ALB_24	ALB_48	AST_pre	ALT_pre	ALT_4	ALT_8	ALT_12	GGT_pre	TB_pre	TB_24	TB_48	Cr_pre	PLT_pre	PLT_24	PLT_48	PT_pre	Liver volume_pre	Liver volume_24	Liver volume_48	Spleen volume	Collateral circulation
1	72	1	1	161.6	60	1	IFN��	4	4.2	4.2	4.4	89	94	248	68	68	55	0.6	0.9	1	0.78	10.3	6.4	9.7	64.7	1325	1283	1220	480	1
1	60	3	2	171	73	1	PEG-IFN	3.9	4	3.7	4.1	66	51	51	83	105	94	0.9	0.6	0.7	0.83	10.7	8.6	11.3	81.8	1437	1751	1683	199	0
1	72	1	1	167	57	1	PEG-IFN	4.1	3.7	4.1	4.1	59	57	112	23	15	25	0.4	0.4	0.4	0.81	17.8	11.7	11	33	1073	1084	1109	66	0
1	62	1	1	168.8	69	1	PEG-IFN	3.5	3	3.1	3	181	134	25	25	25	10	2.5	2.2	2.1	0.92	9.6	5.2	5.3	54	782	827	722	337	1
1	71	1	1	164.2	76	1	PEG-IFN	4.1	3.5	3.9	3.4	64	88	92	108	103	50	0.7	0.8	1	0.75	18.4	13.8	15	69.4	1596	1540	1612	448	1
1	73	1	1	167.8	66.9	1	PEG-IFN	3.3	3.5	3.2	3.8	67	36	36	34	35	74	1	1.1	1.1	0.8	6.7	10.1	10.2	94	1522	1354	1278	125	0
1	61	2	1	157	56	1	PEG-IFN	3.1	3	3	3.3	97	78	30	30	23	37	1.5	1.3	1.1	0.79	8.4	4.2	4.2	68	880	833	873	290	1
1	70	1	1	154.4	69	1	PEG-IFN	3.4	3.2	2.6	2.6	69	87	156	147	147	31	0.6	0.9	0.6	0.72	11.2	5.2	9.3	100	1330	1349	1282	187	0
1	66	1	1	163.3	66	0	PEG-IFN	4.1	4	3.8	4.4	43	57	148	139	92	30	0.5	0.6	0.7	0.74	12.4	5.3	12.7	61.7	1262	1396	1497	-1	-1
1	62	1	1	157.5	63.9	1	PEG+RBV	4.1	3.6	3.4	3.6	83	126	429	376	304	36	0.6	0.6	0.4	0.67	19.2	10.2	15	72.4	1236	1289	1417	110	0
1	76	1	1	152	55.9	1	PEG+RBV	3.5	3.2	3.2	3.2	39	34	46	37	56	33	0.6	0.7	0.7	1.01	10.5	5.9	7.6	100	1260	1186	1145	176	1
1	66	1	4	168	63.3	1	PEG+RBV	4	3.9	4.1	4.2	29	32	39	30	21	27	1.4	0.9	0.9	0.87	11.1	12.3	15.1	92.7	1102	1037	1019	124	0
1	41	1	1	178	88	1	PEG+RBV	3.8	3.6	3.9	4.2	72	64	64	64	53	41	1.2	0.7	0.5	0.74	7.7	17.7	19.1	81	1843	1946	2082	-1	0
1	73	1	1	158.1	60	1	PEG+RBV	3.1	3.1	3.6	3.2	37	24	21	41	23	19	1.1	1.3	1.4	0.76	9.8	12.4	13.1	86	651	585	634	112	1
1	59	1	6	167	65	1	PEG+RBV	3.6	3.8	3.4	3.5	31	24	15	12	14	16	0.6	0.6	0.6	1.2	12.3	10.6	11.8	97	1335	1219	1168	135	1
2	57	1	1	155.2	52	1	PEG+RBV	3.8	3.6	3.5	3.9	53	50	85	119	119	34	0.6	0.9	0.9	0.59	8.7	6.4	12.2	77.8	947	899	913	247	1
1	62	1	1	157.7	57.5	1	PEG+RBV	3.9	3.9	3.9	4.2	70	76	76	32	32	29	1.1	1	0.7	0.84	12.5	8.3	15.6	76.6	1005	968	1039	184	0
1	68	2	1	167.2	65	1	PEG+RBV	4	3.9	4.1	4.6	65	103	87	109	117	53	0.4	0.8	0.4	0.52	13.4	13.5	16.4	66.1	1511	1550	1521	97	0
1	67	1	1	164.5	69	1	PEG+RBV	3.8	3.6	3.6	4.1	55	65	18	19	25	59	0.8	0.7	0.9	0.94	12.6	11.8	10.4	72.3	1391	1373	1208	196	0
1	55	1	1	171.4	89.8	1	PEG+RBV	3.9	3.1	3.7	3.9	73	82	38	28	23	35	2	1.5	2.2	0.71	11.4	9.8	10.2	100	1498	1555	1583	173	0
2	63	3	1	151	48	1	PEG+RBV	3.5	3.6	3.6	3.7	67	48	32	29	23	132	1.5	1.3	2.1	0.43	4.1	3.6	6.9	77.6	743	740	704	187	1
1	40	3	1	162.9	68.9	1	PEG+RBV	3.1	2.7	3	3.3	221	80	52	33	36	102	1.5	1.7	1.7	0.94	29.2	10.1	20.2	100	1350	1276	1359	1077	1
2	76	1	1	145.1	42.5	1	PEG+RBV	4	4.2	3.8	4.2	44	24	20	20	16	37	0.4	0.4	0.4	0.77	9.7	15.4	11.2	100	1108	1005	1044	145	0
1	65	3	1	166	92.4	1	PEG+RBV	2.8	3.2	2.9	3	38	15	19	18	18	35	1	0.6	0.8	0.83	14.3	20.2	24.3	87	1407	1514	1471	-1	1
2	64	2	4	162	74	1	PEG+RBV	3.8	3.9	3.8	4.5	47	41	29	22	23	24	0.9	0.9	1	0.61	6.5	5.1	10.8	95	1338	1348	1357	357	1
1	62	1	5	164	57	0	PEG+RBV	3.8	4	4.2	4.1	81	166	87	53	53	42	0.9	1	0.6	0.74	14.2	11	12.8	80.4	1444	1416	1405	-1	-1
1	62	2	1	175.6	74	0	PEG+RBV	3.7	4	4	4.1	55	107	47	49	44	53	0.9	0.8	0.7	0.63	16	20	16	68	1519	1240	1325	-1	-1
1	66	1	1	166	62	0	PEG+RBV	3.7	3.5	3.7	4	49	61	20	26	27	81	0.8	0.7	0.5	0.67	11.8	13.8	11.3	87.2	1251	1230	1292	-1	-1
1	60	2	1	166	68	0	PEG+RBV	3.7	3.7	3.7	4.2	51	62	46	46	63	78	0.8	0.9	1.2	0.7	13.9	11.7	16.1	66	1687	1644	1704	-1	-1
1	72	1	1	158.5	58.7	0	PEG+RBV	4.4	4.1	4.3	4.3	31	57	18	18	19	69	1.2	0.8	0.5	0.91	18.4	17	19.7	98	1092	1022	1095	-1	-1
1	62	1	1	171	78.5	0	PEG+RBV	4	4.1	3.7	3.3	37	79	12	12	14	18	0.8	1	0.4	0.78	18.8	15.6	18.3	100	1589	1218	1299	-1	-1
2	62	1	1	162.5	63.3	0	PEG+RBV	4.2	3.7	3.8	4.6	50	41	25	33	36	15	0.6	1	0.6	1.04	26.7	22.3	23.3	79.3	1583	1285	1285	-1	-1
1	68	1	1	161.6	61.9	0	PEG+RBV	4.1	4	4.2	4.2	43	38	33	32	24	37	1.3	0.7	0.7	1.01	10.7	7.4	7.3	95	1261	1263	1232	-1	-1
1	71	1	1	159	55	0	PEG+RBV	3.7	3.6	3.4	4.1	39	42	22	16	19	225	0.8	1.1	0.8	0.89	11.2	9.6	14	75.6	1023	943	1013	-1	-1
1	68	1	1	166.1	67	0	PEG+RBV	3.7	3.5	4.2	4.3	26	32	32	34	25	44	1	1.3	0.9	1.25	16	16	20.3	85	1327	1200	1278	-1	-1
1	63	1	5	165	53	0	PEG+RBV	4.1	3.5	3.7	4.4	30	52	14	14	24	24	0.5	0.5	0.6	0.7	28.3	10	13.8	100	1159	1095	1126	-1	-1
1	71	1	1	173	65	0	PEG+RBV	4	3.6	3.9	3.9	65	71	40	36	32	23	0.7	0.9	0.6	0.62	15	12.4	23	90.5	1218	1254	1265	-1	-1
1	71	1	1	156	64	0	PEG+RBV	4	3.8	3.9	4	44	61	40	34	38	32	0.5	0.8	0.7	1.04	12.6	14.7	18.6	100	1035	1141	1144	-1	-1
1	61	1	5	169.2	61.4	0	PEG+RBV	4.2	3.9	4	3.8	44	80	64	55	68	51	0.8	0.7	0.6	0.61	12.6	12.5	12.7	100	1517	1547	1481	-1	-1
1	55	1	1	180	79	1	PEG+RBV+DAA	3.7	3.8	4.2	4.2	153	186	19	15	15	57	0.8	0.4	0.7	0.7	11.9	19	17.4	100	1885	1859	1934	235	0
1	62	1	1	174.5	66	0	PEG+RBV+DAA	4	4.3	4.3	4.4	27	20	19	19	29	27	0.9	1.1	1	0.64	12.6	13.3	13.2	98	1223	1288	1239	-1	-1
2	76	1	1	157.3	59.7	1	DCV+ASV	3.1	3.4	3.7	4.1	76	69	20	20	21	33	0.8	1	1	0.73	4.1	4.5	6.3	96	1304	1340	1179	292	1
1	80	1	1	156.5	58.6	1	DCV+ASV	3.3	3.9	4.4	3.4	53	30	19	22	22	28	1.1	1.9	1.5	0.86	2.9	3.7	5.1	64	620	610	627	593	1
1	55	2	2	161.2	66.7	1	DCV+ASV	3.2	3.7	4.2	4.2	75	76	26	28	34	293	1.6	1.5	1.5	0.78	4	6	7.2	82	1353	1290	1285	169	1
1	61	1	1	169	79.7	1	DCV+ASV	3.6	3	3.6	4.2	132	145	29	28	16	55	0.9	1.1	1.4	0.75	7.8	6.3	7.5	87	1495	1443	1379	312	1
1	65	2	1	176	60	1	DCV+ASV	3.8	3.9	3.8	4.1	28	18	9	12	13	59	0.8	1.2	1	0.84	17.4	13.5	13.9	100	1022	1026	1018	94	0
2	73	1	1	157.7	53.8	1	DCV+ASV	3.8	4	4	4.2	64	48	28	32	31	54	0.8	0.5	0.6	0.57	10.1	11.8	10.4	80	1338	1238	1266	203	0
2	75	1	1	154.7	49.2	1	DCV+ASV	2.9	3.2	3	3.5	98	82	40	145	38	46	1.2	1.1	1	0.57	11	10.6	11.2	87	897	820	794	128	1
2	76	1	1	155.1	65.6	1	DCV+ASV	3.1	3.2	3.8	3.8	39	16	15	15	14	18	1.4	1.7	1.7	0.66	6.3	5.3	6	79	1021	870	846	236	1
2	82	1	1	160	56	1	DCV+ASV	3.6	3.6	3.5	3.8	92	80	38	73	61	21	1.2	2	1.3	0.79	7.8	7.2	8	96	1045	1063	1041	363	1
2	76	1	1	168.1	54.6	1	DCV+ASV	4.1	4.3	4.2	4.2	27	24	12	11	15	28	0.7	0.9	0.9	0.75	10.1	9.8	10.8	100	1205	1114	1124	279	1
1	79	1	1	163	63	1	DCV+ASV	3.5	3.8	3.7	4.1	51	32	16	16	19	21	0.7	0.9	0.9	0.9	9.6	10.6	14.7	91	891	1000	1005	208	0
1	61	2	1	165	69.7	1	DCV+ASV	3.8	3.9	4.2	4.1	88	99	52	63	51	79	0.7	0.8	0.7	0.99	8.8	8.2	10.8	91	1942	2042	1793	424	1
2	72	1	1	150.3	42.9	1	DCV+ASV	3.4	3.8	3.9	4.2	156	134	24	119	43	51	1.4	1.1	1	0.5	11.7	9.2	10.8	76	933	897	962	165	0
1	62	1	1	167.3	71.1	1	DCV+ASV	4.6	4.5	4.7	4.8	28	26	22	22	20	40	0.9	1	1.2	0.85	18	20	19.2	87	1562	1485	1554	193	0
1	64	1	1	168.2	55.1	1	DCV+ASV	4.6	4.3	4.3	4.4	33	46	13	29	111	23	1	1.5	1	0.95	11.9	10.5	9.5	93	1366	1255	1361	303	1
1	72	1	1	160.8	60.4	0	DCV+ASV	3.8	4	3.6	4.1	71	69	22	33	51	42	1.1	0.6	0.7	0.72	18	12.6	15.1	85	1215	1247	1200	-1	-1
2	74	1	1	142	43	0	DCV+ASV	3.9	4.1	4.2	4.1	47	47	11	16	21	20	0.8	0.9	0.8	0.54	11.5	14.6	15.3	100	1035	916	999	-1	-1
1	56	2	1	163	72	0	DCV+ASV	4.2	3.9	3.8	4.5	90	63	29	25	26	68	0.7	0.8	0.5	0.85	10.6	12.6	9.4	84.4	1922	1870	2059	-1	-1
2	79	1	1	161.9	57.4	0	DCV+ASV	4.2	4.1	4	4.2	41	19	8	8	12	22	0.7	0.6	0.6	0.61	11.1	9.7	10.6	100	1112	1041	1032	-1	-1
1	76	2	4	162.5	60	1	SOF+RBV	3.5	3.7	4	3.8	83	84	40	29	36	72	0.6	0.4	0.5	0.81	7.9	8.7	9.4	100	1328	1247	1167	143	0
2	74	1	1	153	49.5	1	SOF+RBV	3.7	3.6	4	4.1	63	57	18	17	15	34	0.7	0.6	0.7	0.55	5.8	5.3	6.3	80	1040	962	983	216	0
2	82	1	1	152	46	1	SOF+RBV	3.7	3.8	3.7	3.8	41	24	12	14	17	17	1	0.8	0.7	0.81	10	9.8	10.7	95	822	833	849	129	0
1	66	1	1	169.5	61.3	1	SOF+RBV	4	4.1	4.2	4.4	38	34	29	30	24	23	0.8	1.4	1.1	0.72	8.6	10.8	11.5	85	1528	1442	1364	332	1
1	79	1	5	161	56.6	1	SOF+RBV	3.6	3.5	3.9	3.9	65	62	21	23	21	80	0.8	1	0.6	0.88	11	13.4	13.6	100	1241	1240	1258	492	1
1	65	2	1	168	76	1	SOF+RBV	3.7	4.1	4.3	4	73	57	22	20	28	24	0.5	0.7	0.4	0.86	11.5	8	13	74	1362	1376	1557	152	0
1	77	1	1	170.6	57.1	1	SOF+RBV	3.7	4	3.9	4.1	175	169	71	62	51	47	0.8	0.7	0.9	0.71	10.8	12.1	9.9	100	1480	1429	1416	273	1
2	74	1	5	152	56.6	1	SOF+RBV	4.3	4.2	4.3	3.9	23	19	16	13	15	15	1	0.7	0.7	0.63	17.2	20.4	17.9	100	1199	1265	1162	119	0
1	67	1	5	171	60.2	1	SOF+RBV	3.6	3.8	4.1	4	126	184	26	42	39	131	0.8	1	0.9	0.71	11.5	18.2	14.2	96	1510	1463	1533	192	0
1	71	3	5	163.2	64.3	0	SOF+RBV	4.1	4.3	4.3	3.6	44	41	33	33	30	353	0.6	1.1	1	0.71	19.4	18	17.7	100	1994	1969	2186	-1	-1
1	67	1	1	160	60	0	SOF+RBV	4.3	4.2	3.9	4.2	19	10	9	8	8	25	0.6	0.3	0.5	0.74	15.7	19.7	19	98	1124	1205	1226	-1	-1
1	63	2	1	162	56	1	SOF+LDV	3.7	3.6	4.1	4.5	83	76	45	35	35	76	0.5	0.7	1	0.74	5.8	7.6	9.3	100	1323	1303	1275	65	0
2	61	1	1	149.2	42.5	1	SOF+LDV	2.9	2.6	2.7	2.5	56	36	26	34	30	93	0.2	0.2	0.3	0.65	33.8	22.9	40	92	1275	1017	951	198	0
1	77	1	1	161.5	61.3	1	SOF+LDV	3.9	3.5	4.1	4.1	55	52	22	27	29	94	0.8	0.9	0.9	0.83	11.4	13.3	13.3	86	1271	1111	1121	163	0
1	77	1	6	169.4	70.9	1	SOF+LDV	4.1	4.1	4.3	4.4	54	18	25	33	25	46	0.7	1	1.2	0.73	20.1	17	20.3	100	1461	1230	1299	191	1
2	78	1	1	155	45	1	SOF+LDV	4	3.7	4	4	58	36	13	18	14	23	0.6	0.9	1	0.63	16.5	13.9	16.2	100	1005	1033	970	156	0
2	87	1	1	155	48	1	SOF+LDV	3.7	3.6	3.7	3.8	55	30	11	10	10	43	1.3	0.9	0.8	0.85	15.4	12.8	15.5	88	1049	904	930	191	1
1	62	3	5	171.3	93.1	1	SOF+LDV	3.6	4.1	4.3	4.2	76	107	36	35	46	251	0.6	0.7	0.7	0.72	8.3	9.1	9.2	100	2276	1906	2020	485	1
2	72	1	1	159.2	48	1	SOF+LDV	3.7	4.1	3.9	4.1	197	203	52	63	63	18	1.4	0.9	1	0.66	6	6.6	7	83	976	1100	1148	146	0
1	81	1	1	162.4	52.3	1	SOF+LDV	3.4	3.7	3.9	4.1	86	65	52	47	52	75	0.9	0.7	0.8	0.72	6.9	7.7	8.2	88	1049	1114	991	224	1
2	74	1	1	153.5	63.5	1	SOF+LDV	2.7	3.6	3.8	4	113	50	22	20	19	50	1.6	0.6	0.9	0.59	3.5	4.6	6.2	75	1203	1241	1179	329	1
1	78	1	1	168	73	1	SOF+LDV	3.7	3.9	3.9	4.3	29	23	15	16	20	44	0.9	0.8	0.8	0.89	16.8	19.3	18.4	97	1004	1014	1096	170	0
1	62	1	1	167	65.9	1	SOF+LDV	3.6	4.3	4.5	4.6	84	50	18	18	19	121	0.9	1	0.8	0.69	9.9	14.9	14.8	100	1813	1535	1573	325	0
1	83	3	1	167.1	56.1	1	SOF+LDV	3.7	3.7	3.7	4.2	68	47	25	18	17	28	0.9	0.6	0.7	1.06	11	10.4	11.4	100	990	1041	1073	243	0
2	79	1	1	150	53	1	SOF+LDV	3.3	3.4	3.6	3.8	41	17	9	12	12	12	0.8	0.9	0.8	0.62	14.4	12.7	14	100	569	598	614	52	1
1	76	1	5	166	55	1	SOF+LDV	3.2	3.3	4.1	4	53	31	43	21	19	47	1.6	1.2	1.5	0.88	7.5	7.9	7.2	89	1080	1239	1315	183	0
1	58	1	1	169	72	1	SOF+LDV	3.3	4.3	4.3	4.4	126	86	24	38	35	61	1	0.7	0.6	0.8	7.2	7.5	9.3	86	1680	1553	1657	409	1
1	74	1	5	168.5	62.5	1	SOF+LDV	4	4	4.1	4.1	38	32	18	20	28	15	0.6	0.8	0.7	0.6	20.9	21.6	20.4	100	1311	1283	1297	-1	0
2	59	1	1	153	50	1	SOF+LDV	3.9	4.1	4.3	4.5	40	36	23	24	19	42	1.4	0.8	0.8	0.57	3.3	3.6	3.9	91	1155	1134	1061	315	1
2	78	1	4	151	52	1	SOF+LDV	3.5	4.1	4.3	4.2	67	60	20	19	19	27	0.8	0.9	0.9	0.45	11.6	12.8	13.2	78	1033	953	1009	-1	0
1	68	1	1	162	52	1	SOF+LDV	3.7	3.9	3.8	4.3	123	135	24	26	21	50	1.6	1.5	1.6	0.7	10.7	10.4	10.4	99	1010	1119	1007	151	0
1	69	1	1	168.8	57.4	1	SOF+LDV	3.9	4	4	3.8	70	77	22	21	21	62	0.9	0.9	0.9	0.9	13.5	14.5	11.5	87	1260	1357	1342	197	0
2	84	1	1	145	55.8	1	SOF+LDV	3.6	3.7	3.9	3.9	88	53	15	14	12	33	1.1	1	0.8	0.58	13.4	11.6	13.4	100	949	897	925	208	1
1	66	1	5	165	70	1	SOF+LDV	3.9	3.8	4.1	4.2	41	46	27	23	24	32	0.5	1	1.3	0.9	8.1	6.9	7	99	1316	1161	1259	235	1
2	67	1	1	156	44	1	SOF+LDV	4.2	4.3	4.3	4.3	49	31	14	11	16	18	0.7	0.8	0.8	0.7	21.4	20.9	22.7	99	738	779	763	61	0
1	63	1	1	166	63	1	SOF+LDV	4.4	4.5	4.3	4.5	73	86	44	51	52	83	0.9	0.6	0.7	0.85	22.8	20.4	25.7	100	1670	1610	1536	188	0
2	64	1	5	145.4	50.6	1	SOF+LDV	3.3	3.7	3.8	3.6	117	60	28	29	31	43	0.7	0.9	0.6	1.05	8.9	13.6	12.6	98	1053	1182	1226	212	1
2	70	1	1	151.3	53.5	1	SOF+LDV	3.4	3.9	4.2	4.4	109	142	40	28	26	129	0.9	0.8	0.8	0.65	5.5	6.2	6.2	89	1167	1261	1226	237	1
2	82	1	1	153.3	60.1	0	SOF+LDV	4.2	4.4	4.5	4.5	50	34	18	20	19	31	0.8	0.8	1.2	0.61	13.3	15.3	14.3	100	1432	1294	1334	-1	-1
1	79	1	1	166	65	0	SOF+LDV	4.1	3.9	3.6	3.9	68	66	19	21	21	48	0.7	0.9	0.6	0.87	15.6	15	17.1	100	1174	1133	1202	-1	-1
2	80	1	1	160.1	46.1	0	SOF+LDV	3.8	4.2	4.3	4.1	52	46	19	17	26	48	0.5	0.7	0.7	0.57	12.7	14.8	14.1	100	810	865	842	-1	-1
1	68	1	1	170.5	108	0	SOF+LDV	3.9	3.9	4	4.1	50	85	15	16	24	68	0.7	0.6	0.7	0.85	22.1	22.7	21.8	100	2030	2340	2141	-1	-1
1	64	1	1	169.9	68.7	0	SOF+LDV	4.4	4.6	4.5	4.4	74	94	30	32	32	205	0.8	0.6	0.5	0.74	19.9	19.9	21.6	100	1590	1640	1669	-1	-1
2	76	1	1	152.9	56.2	0	SOF+LDV	4	4	3.8	4.1	27	16	12	14	13	16	1	0.5	0.7	0.63	13.4	15.2	13.5	100	718	712	714	-1	-1
2	84	1	4	148.5	57.1	1	EBR+GZR	3.2	3.5	3.8	3.5	31	23	14	18	15	60	0.5	0.8	0.5	0.72	24.7	23.3	25.1	100	996	889	961	-1	0
2	73	1	1	142	36	1	EBR+GZR	3.6	3.9	4.1	4	74	58	24	28	28	71	0.9	1.4	1.4	0.47	8.4	7.1	5.9	100	739	831	767	322	1
1	70	2	6	166.5	63.1	0	EBR+GZR	3.5	3.6	4.2	3.6	73	81	34	33	29	152	0.4	0.8	0.6	0.91	8.5	8.6	7.5	94	1185	1097	1206	-1	-1
1	80	1	1	168	63	0	EBR+GZR	4	3.9	3.9	4	33	28	20	20	18	21	0.8	0.6	1.1	0.88	16.4	17.1	14.8	88	1032	1018	1131	-1	-1
